# Supplementary material for: Does One Size Fit All? External Validation of the rCAST Score to Predict the Hospital Outcomes of Post-Cardiac Arrest Patients Receiving Targeted Temperature Management
Source: J Clin Med. 2022 Dec 28;12(1):242. doi: 10.3390/jcm12010242 (PMC9821639; doi:10.3390/jcm12010242)
Supplement: Supplementary file 1 [file jcm-12-00242-s001.zip]

Archive with 1 entries (1 files):
- jcm-2096374-supplementary.pdf
